# Supplementary material for: Conjunctive Analyses of Bulk Segregant Analysis Sequencing and Bulk Segregant RNA Sequencing to Identify Candidate Genes Controlling Spikelet Sterility of Foxtail Millet
Source: Front Plant Sci. 2022 Apr 14;13:842336. doi: 10.3389/fpls.2022.842336 (PMC9047506; doi:10.3389/fpls.2022.842336)
Supplement: Supplementary file 1 [file Table_1.XLSX]

## Sheet: Sheet1
Supplemental Table 1. The primers used in qRT-PCR
Gene	qRT-PCR	Primers(5'to3')
SETIT.009293mg	Forward	CTTGGATTACTTCCTCTTTGACTCT
	Reverse	CAATCTCCAGTAGTAGAACACCGA
SETIT.009896mg	Forward	GAGTTTGGCGACCGAGTGA
	Reverse	GGATTTGGAGCGGGAGAA
SETIT.009865mg	Forward	CGACGCGGAGTTCAAGGAC
	Reverse	CAGGTTCACGAGGCTGAGGAT
SETIT.009909mg	Forward	ACTTCCTGAACAGCCCGATC
	Reverse	ACTCCACCTAGCCCTTACCGT
SETIT.011801mg	Forward	CGCCTCCAAGGGCTTCT
	Reverse	GAGTGGACGGGGAACAGC
SETIT.011746mg	Forward	GGATAGTTGTTGGTGGATTA
	Reverse	TTGATTTGGCACAGCATA
Actin	Forward	AAATGGAGACTGCCAAGACC
actin	Reverse	ATGAAGGAAGGCTGGAAGAG
