# Supplementary material for: Conjunctive Analyses of Bulk Segregant Analysis Sequencing and Bulk Segregant RNA Sequencing to Identify Candidate Genes Controlling Spikelet Sterility of Foxtail Millet
Source: Front Plant Sci. 2022 Apr 14;13:842336. doi: 10.3389/fpls.2022.842336 (PMC9047506; doi:10.3389/fpls.2022.842336)
Supplement: Supplementary file 2 [file Table_2.XLSX]

## Sheet: Sheet1
Supplemental Table 2.Record of Agronomic Traits in F2 Population of Foxtail Millet
Serial Number	Fertility	Plant Height(CM)	Internode Length(CM)	Nodes Number of Main Stem	Spike Length (CM)	Single Plant Spike Weight(g)	Grain Weight Per Spike(g)
1	Sterility	138	37	12	23.584	1.37	0.59
2	Sterility	142	42	12	24.388	2.2	0.79
3	Sterility	146.5	29	13	21.44	2.27	0.92
4	Sterility	154.5	45.5	13	24.12	2.31	0.49
5	Sterility	154.5	36	13	22.78	1.85	1.08
6	Sterility	137	40	13	21.44	2.61	1.05
7	Sterility	133	30	12	20.1	1.88	0.76
8	Sterility	127	44	12	18.76	1.48	0.69
9	Sterility	152	40	12	28.14	4.69	1.88
10	Sterility	151	33.5	10	20.1	1.41	0.51
11	Sterility	132	34	12	18.76	1.32	0.67
12	Sterility	153	33	12	22.78	2.2	1.13
13	Sterility	150	40	13	24.12	2.35	1.26
14	Sterility	135	36	11	17.42	1.05	0.48
15	Sterility	156	33	11	24.12	2.39	1.33
16	Sterility	150	29	11	20.636	1.8	0.94
17	Sterility	145	39	9	18.76	0.99	0.33
18	Sterility	145	39.5	10	21.44	1.21	0.41
19	Sterility	147	35	11	21.976	2.46	1.41
20	Sterility	147	35	10	18.76	0.85	0.13
21	Sterility	154	43	12	26.264	3.43	1.31
22	Sterility	147	32	11	18.224	1.27	0.43
23	Sterility	156	36	12	20.904	1.59	0.32
24	Sterility	152	34	12	21.976	1.94	0.7
25	Sterility	124	37	12	26.8	3.36	1.68
26	Sterility	145	33	12	34.84	2.63	0.22
27	Sterility	146	31.5	12	16.08	0.98	0.58
28	Sterility	150	32	13	21.44	1.85	0.7
29	Sterility	166	35	14	21.976	2.94	1.46
30	Sterility	150	28	12	22.244	1.87	0.53
31	Sterility	163	42.5	13	37.52	3.44	0.92
32	Sterility	140	34	12	25.996	2.83	1.47
33	Sterility	150	34.5	11	22.78	1.97	0.3
34	Sterility	158	37	13	32.16	3.04	0.84
35	Sterility	148	33	13	23.584	2.55	0.96
36	Sterility	137	37	11	21.44	1.72	0.58
37	Sterility	134	44	10	18.76	1.57	0.6
38	Sterility	134	38	11	14.472	1.25	0.71
39	Sterility	152	35	9	20.1	2.24	0.98
40	Sterility	142.5	34.5	12	21.44	2.22	0.76
41	Sterility	139.5	33	11	18.224	1.4	0.56
42	Sterility	150	37	11	22.78	1.81	0.58
43	Sterility	158	40	13	25.728	3.4	0.56
44	Sterility	146.5	38	10	32.16	2.55	1.32
45	Sterility	144.5	31	11	20.1	2.1	0.86
46	Sterility	132	32	10	26.8	2.38	0.55
47	Sterility	145	39	12	22.78	1.89	0.95
48	Sterility	147	36	11	22.78	2.38	0.83
49	Sterility	141.5	38	10	21.44	1.72	0.65
50	Sterility	153	35	11	32.16	2.67	0.84
51	Fertility	154.5	31	13	22.78	13.92	11.64
52	Fertility	141	26	11	24.12	16.32	14.16
53	Fertility	155	37	12	25.996	14.94	12.2
54	Fertility	135	28.5	12	23.316	17.14	13.19
55	Fertility	151	47	9	19.564	15.09	12.21
56	Fertility	153	37.5	12	24.12	9.05	6.06
57	Fertility	140	31	10	21.976	6.47	3.44
58	Fertility	159.5	39	11	22.78	9.74	6.54
59	Fertility	141.5	31	11	23.316	10.33	7.86
60	Fertility	148	35	10	21.44	9.62	7.92
61	Fertility	146.5	29.5	12	18.76	8.98	7.04
62	Fertility	145	35	12	19.296	11.95	9.38
63	Fertility	163	43	11	21.44	11.61	9.49
64	Fertility	159.5	32	12	21.44	8.8	6.73
65	Fertility	136	33	11	17.42	6.51	5.29
66	Fertility	145	31	11	18.76	8.4	6.83
67	Fertility	146	32.5	12	23.584	8.96	6.72
68	Fertility	153	40.5	11	22.78	11.54	8.77
69	Fertility	154	38	12	29.48	15.64	8.98
70	Fertility	127	32	11	25.728	14.61	10.94
71	Fertility	152	37	12	22.78	13.62	10.88
72	Fertility	138	37.5	11	21.44	9.01	6.7
73	Fertility	122	37	10	32.16	10.65	8.02
74	Fertility	140.5	29	11	18.76	6.94	5.4
75	Fertility	138	36	10	19.564	8.84	6.85
76	Fertility	129	45	11	19.028	8.56	6.7
77	Fertility	134	41	11	14.74	4.66	3.4
78	Fertility	133	38.5	10	17.956	5.57	3.84
79	Fertility	141	41	10	18.76	9.13	7.52
80	Fertility	138	39.5	11	17.688	10.28	7.64
81	Fertility	115	29	10	18.76	12.08	9.92
82	Fertility	146	41	11	22.244	12.49	9.75
83	Fertility	116	26	10	32.16	23.02	9.49
84	Fertility	131	39	10	19.832	8.59	6.64
85	Fertility	124	41	10	23.584	14.76	12.12
86	Fertility	143	37	12	21.976	12.39	17.89
87	Fertility	152.5	38	11	22.78	14.68	12.41
88	Fertility	124	38.5	10	25.192	11.06	9.07
89	Fertility	145	43	10	17.42	3.85	1.4
90	Fertility	138	34.5	11	23.048	9.27	6.01
91	Fertility	143	35.5	11	21.44	16.55	14.06
92	Fertility	144	42.5	10	21.44	10.8	8.2
93	Fertility	129	42	10	18.76	7.88	6.18
94	Fertility	148	37.5	11	26.8	20.33	16.25
95	Fertility	143	35	11	22.512	11.47	8.96
96	Fertility	123	38	11	28.14	21.34	16.76
97	Fertility	136	36	11	25.46	22.82	18.96
98	Fertility	150	33	11	21.44	11.31	9.36
99	Fertility	151	41	10	17.42	8.06	6.05
100	Fertility	156	34.5	14	22.512	11.28	7.48
101	Fertility	144	26	12	22.78	7.68	2.68
102	Fertility	155	43	11	24.12	16.69	13.62
103	Fertility	148	35	12	25.46	16.98	14.36
104	Fertility	158	36	13	24.656	22.55	19.28
105	Fertility	133	34	12	26.8	17.71	14
106	Fertility	155	32	12	21.44	10.93	7.85
107	Fertility	168	37.5	11	23.048	13.68	1O.48
108	Fertility	157.5	28	14	24.12	17.3	13.73
109	Fertility	155	32	12	25.46	19.73	16.12
110	Fertility	160	38	11	25.46	18.88	16.26
111	Fertility	155	25	13	29.48	17.68	13.81
112	Fertility	148	36.5	12	22.78	14.97	12.4
113	Fertility	147	40	10	20.368	10.88	8.71
114	Fertility	153	40.5	11	17.42	5.42	4.34
115	Fertility	120	36	11	29.48	23.11	18.64
116	Fertility	152.5	38.5	13	24.12	19.68	15.63
117	Fertility	157	44.5	12	30.552	21.74	17.19
118	Fertility	148	42	12	22.78	11.71	9.17
119	Fertility	145	34.5	13	24.656	12.16	8.99
120	Fertility	152	38	12	20.368	13.68	11.25
121	Fertility	144	30	12	22.78	13.4	10.44
122	Fertility	153	33.5	13	26.8	19.19	16.2
123	Fertility	143.5	33.5	12	14.74	6.57	4.91
124	Fertility	148	34	10	25.46	7.86	4.86
125	Fertility	145	33	10	24.12	9.71	7.09
126	Fertility	158	42	12	20.368	12.6	10.59
127	Fertility	142	36.3	12	22.78	7.92	6.04
128	Fertility	146	33.5	12	21.44	10.6	8.04
129	Fertility	158	35	14	30.016	33.21	28.99
130	Fertility	135.5	31	11	16.08	6.19	4.75
131	Fertility	159	37	13	20.1	9.54	7.31
132	Fertility	145	33.5	12	25.996	19.22	15.61
133	Fertility	143	26	11	24.924	12.17	9.02
134	Fertility	150	32	14	26.8	24.15	20.42
135	Fertility	152	47.5	12	23.584	15.73	12.7
136	Fertility	155	35	13	22.512	9.65	7.37
137	Fertility	160	32	12	21.708	10.12	6.6
138	Fertility	148	33	11	18.224	9.33	7.57
139	Fertility	154	38	12	24.12	18	14.63
140	Fertility	151	32	13	23.316	13.75	10.22
141	Fertility	143	33	12	17.42	9.78	7.06
142	Fertility	154	38	11	24.924	12.92	10.32
143	Fertility	157	32	12	18.224	8.43	6.2
144	Fertility	149	35	11	17.956	8.5	6.95
145	Fertility	152	32	13	15.812	6.57	5.06
146	Fertility	131	34	10	48.24	16.13	12.93
147	Fertility	132	37	10	24.12	11.07	8.3
148	Fertility	152.5	35	13	17.956	11.51	9.6
149	Fertility	155	38	13	20.1	10.17	7.03
150	Fertility	131.5	29	11	14.472	5.22	3.49
151	Fertility	143	34.5	12	16.616	8.06	6.21
152	Fertility	144	38	10	16.08	6.87	5.17
153	Fertility	156	37	12	28.14	30.35	24.5
154	Fertility	159	33.5	12	23.316	19.52	16.63
155	Fertility	139	41	10	26.8	9.03	4.62
156	Fertility	142	36	10	24.656	23.32	18.35
157	Fertility	148	31	11	22.244	18.7	15.63
158	Fertility	153	34	10	23.584	16.93	13.76
159	Fertility	139	36	11	37.52	17.74	14.19
160	Fertility	150	34	11	32.16	23.79	19.52
161	Fertility	157	30	12	20.368	10.04	8
162	Fertility	143.5	34	11	22.78	22.18	18.03
163	Fertility	163	35	11	24.924	16.14	13.28
164	Fertility	162	32	10	24.12	13.74	11.16
165	Fertility	159	37	11	22.78	15.06	12.83
166	Fertility	155	42	12	20.904	12.58	9.01
167	Fertility	149	28	12	29.48	19.53	16.53
168	Fertility	142	42	12	19.296	10.5	8.78
169	Fertility	153	36	11	21.44	12.23	9.72
170	Fertility	150	29	12	22.78	12.01	8.37
171	Fertility	154	33	11	25.996	21.27	17.38
172	Fertility	142	38	12	29.48	23.99	19.72
173	Fertility	156	41	11	23.584	16.32	12.95
174	Fertility	140	27	12	25.46	11.63	6.89
175	Fertility	160	38	12	23.584	19.97	16.38
176	Fertility	132	41	10	22.78	17.56	15.21
177	Fertility	161.5	28	13	28.14	28.13	23.63
178	Fertility	139	39	11	27.872	25.86	22.29
179	Fertility	144	45	13	21.44	13.81	11.36
180	Fertility	158	46.5	12	24.388	21.49	17.9
181	Fertility	144	35	11	23.316	16.46	14.09
182	Fertility	143	43	13	26.8	23.08	18.9
183	Fertility	141	40	11	26.8	22.53	19.55
184	Fertility	142	40	11	27.336	28.21	24.23
185	Fertility	147	35	13	29.48	22.27	18.9
186	Fertility	164	33	12	22.78	18.91	16.05
187	Fertility	150	35	12	23.316	12.66	10.29
188	Fertility	153	43.5	11	20.368	10.61	8.85
189	Fertility	155	36	12	25.46	20.06	15.59
190	Fertility	140	35	11	24.656	10.71	7.64
191	Fertility	161	43	12	21.44	15.96	12.95
192	Fertility	145	42	12	21.44	11.81	9.34
193	Fertility	156	39	12	20.1	16.05	12.94
194	Fertility	157	38.5	12	20.636	11.87	9.66
195	Fertility	152	30.5	13	20.636	9.76	7.11
196	Fertility	141.5	40.5	11	15.276	6.56	5.18
197	Fertility	157	39	12	21.44	10.89	7.86
198	Fertility	146	36.01	12	22.9408	22.11	12.81
199	Fertility	150.5	35.5	12	24.924	18.32	12.21
200	Fertility	146	38	11	23.316	19.79	15.64

## Sheet: Sheet2
-49.7462
