# Supplementary material for: Conjunctive Analyses of Bulk Segregant Analysis Sequencing and Bulk Segregant RNA Sequencing to Identify Candidate Genes Controlling Spikelet Sterility of Foxtail Millet
Source: Front Plant Sci. 2022 Apr 14;13:842336. doi: 10.3389/fpls.2022.842336 (PMC9047506; doi:10.3389/fpls.2022.842336)
Supplement: Supplementary file 3 [file Table_3.XLSX]

## Sheet: Sheet1
Supplemental Table 3. Segregation of F1 and F2 populations from three crosses
Traits	F1 population	F2 population		Ratio	χ2	P-value
		Fertile	Sterile
Fertility	Fertile	150	50	3	0	0.05
