# Supplementary material for: Conjunctive Analyses of Bulk Segregant Analysis Sequencing and Bulk Segregant RNA Sequencing to Identify Candidate Genes Controlling Spikelet Sterility of Foxtail Millet
Source: Front Plant Sci. 2022 Apr 14;13:842336. doi: 10.3389/fpls.2022.842336 (PMC9047506; doi:10.3389/fpls.2022.842336)
Supplement: Supplementary file 4 [file Table_4.XLSX]

## Sheet: Table 1 Quality statistics of r
Supplemental Table 4. Quality statistics of raw data for BSA-Seq
Sample	Raw bases(bp)	Clean bases(bp)	Effective rate(%)	Error rate(%)	Q20(%)	Q30(%)	GC content(%)
AYP1	5017362600	4992738600	99.51	0.02	98.1	94.59	46.94
XAP1	5562522000	5533010700	99.47	0.03	98.01	94.36	46.52
KY	14213122500	14133197700	99.44	0.03	97.82	93.95	46.69
BY	16629530400	16555165800	99.55	0.02	98.39	95.3	46.31
