# Supplementary material for: Conjunctive Analyses of Bulk Segregant Analysis Sequencing and Bulk Segregant RNA Sequencing to Identify Candidate Genes Controlling Spikelet Sterility of Foxtail Millet
Source: Front Plant Sci. 2022 Apr 14;13:842336. doi: 10.3389/fpls.2022.842336 (PMC9047506; doi:10.3389/fpls.2022.842336)
Supplement: Supplementary file 5 [file Table_5.XLSX]

## Sheet: Table 1 Quality statistics of r
Supplemental Table 5. Quality statistics of raw data for BSR-Seq
Sample	Raw Reads	Raw Bases(G)	Clean Reads	Clean Bases(G)	Error Rate(%)	Q20(%)	Q30(%)	GC Content(%)
XAP1	49963535	7.49	48009869	7.2	0.03	97.64	93.64	53.6
AYP1	49266599	7.38	47835947	7.17	0.03	97.83	94.06	52.6
KY	45013348	6.75	43620057	6.54	0.03	97.95	94.36	53.34
BY	48858856	7.32	47638955	7.15	0.03	97.84	94.09	53.07
